# Supplementary material for: A comprehensive and scalable database search system for metaproteomics
Source: BMC Genomics. 2016 Aug 16;17:642. doi: 10.1186/s12864-016-2855-3 (PMC4986259; doi:10.1186/s12864-016-2855-3)
Supplement: Additional file 1: — This file contains supplementary figures, methods, and four supplementary tables: Table S1. Data sources used for generation of ComPIL database. Table S2. Adenovirus 5 proteins identified by a ComPIL search of a human HEK293 sample. Table S3. List of proteomes used for generation of the “46 proteomes” database. Table S4. Statistics summary of 3 technical replicates of 5 human fecal samples. (ZIP 1371 kb) [file 12864_2016_2855_MOESM1_ESM.zip]

Archive with 6 entries (6 files):
- Chatterjee et al 2016 Methods.pdf
- Chatterjee et al 2016 Supp Figures Revision.pdf
- Chatterjee et al 2016 Table S1.xlsx
- Chatterjee et al 2016 Table S2.xlsx
- Chatterjee et al 2016 Table S3 revised.xlsx
- Chatterjee et al 2016 Table S4.xlsx
