# Supplementary material for: A comprehensive and scalable database search system for metaproteomics
Source: BMC Genomics. 2016 Aug 16;17:642. doi: 10.1186/s12864-016-2855-3 (PMC4986259; doi:10.1186/s12864-016-2855-3)
Supplement: Additional file 1: — This file contains supplementary figures, methods, and four supplementary tables: Table S1. Data sources used for generation of ComPIL database. Table S2. Adenovirus 5 proteins identified by a ComPIL search of a human HEK293 sample. Table S3. List of proteomes used for generation of the “46 proteomes” database. Table S4. Statistics summary of 3 technical replicates of 5 human fecal samples. (ZIP 1371 kb) [file 12864_2016_2855_MOESM1_ESM.zip › Chatterjee et al 2016 Table S1.xlsx]

## Sheet: Sheet1
Repository	Release/Version	Protein records (not including decoy)	Notes
NCBI RefSeq	65	34063705	subsections: Viral, Fungi, Mitochondrion, Plasmid, Protozoa, Archaea
UniProt Human	2014_06	88949
UniProt Bacteria (Complete proteomes)	2014_06	10944782
UniProt Archaea (Complete proteomes)	2014_06	424971
UniProt Viruses (Complete proteomes)	2014_06	30467
HMP Reference Genomes	Downloaded on 6/14/2014	2019324	"Gastrointestinal tract" subsection
HMP Metagenomic Data (HMGI)	Downloaded on 2/10/2014	25366891	26572444 records before filtering out all protein records with amino acid 'X' (or 'x'); "Stool" subsection
Integrated Gene Catalog	Downloaded on 7/7/2014	9878647
