# Supplementary material for: A comprehensive and scalable database search system for metaproteomics
Source: BMC Genomics. 2016 Aug 16;17:642. doi: 10.1186/s12864-016-2855-3 (PMC4986259; doi:10.1186/s12864-016-2855-3)
Supplement: Additional file 1: — This file contains supplementary figures, methods, and four supplementary tables: Table S1. Data sources used for generation of ComPIL database. Table S2. Adenovirus 5 proteins identified by a ComPIL search of a human HEK293 sample. Table S3. List of proteomes used for generation of the “46 proteomes” database. Table S4. Statistics summary of 3 technical replicates of 5 human fecal samples. (ZIP 1371 kb) [file 12864_2016_2855_MOESM1_ESM.zip › Chatterjee et al 2016 Table S2.xlsx]

## Sheet: Sheet1
	Locus ID	Prot IDs	Deflines	Peptides	Protein Coverage
	1	63273, 82800848	gi|56160531|ref|AP_000198.1| E1B 19K [Human adenovirus 5] sp|P03246|E1BS_ADE05 E1B protein, small T-antigen OS=Human adenovirus C serotype 5 PE=1 SV=1	AAAAVAFLSFIKDK, LLLLSSVRPAIIPTEEQQQQQEEAR, LLLLSSVRPAIIPTEEQQQQQEEARR	0.341
	2	63274, 82800844	gi|56160532|ref|AP_000199.1| E1B 55K [Human adenovirus 5] sp|P03243|E1BL_ADE05 E1B protein, large T-antigen OS=Human adenovirus C serotype 5 PE=1 SV=1	NQPVMLDVTEELRPDHLVLACTR, PGPSGMNVVQVAELYPELR, RILTITEDGQGLK, GVFLPYQCNLSHTK, VRHNVASDCGCFMLVK, AWPVFEHNILTR, PGPSGMNVVQVAELYPELRR, HRPECITFQQIK, HNVASDCGCFMLVK, ASQMLTCSDGNCHLLK	0.252
	3	63272, 82800841	gi|56160530|ref|AP_000197.1| E1A [Human adenovirus 5] sp|P03255|E1A_ADE05 Early E1A 32 kDa protein OS=Human adenovirus C serotype 5 PE=1 SV=1	TCGMFVYSPVSEPEPEPEPEPEPARPTR, RQAVECIEDLLNEPGQPLDLSCK	0.176
