# Supplementary material for: A comprehensive and scalable database search system for metaproteomics
Source: BMC Genomics. 2016 Aug 16;17:642. doi: 10.1186/s12864-016-2855-3 (PMC4986259; doi:10.1186/s12864-016-2855-3)
Supplement: Additional file 1: — This file contains supplementary figures, methods, and four supplementary tables: Table S1. Data sources used for generation of ComPIL database. Table S2. Adenovirus 5 proteins identified by a ComPIL search of a human HEK293 sample. Table S3. List of proteomes used for generation of the “46 proteomes” database. Table S4. Statistics summary of 3 technical replicates of 5 human fecal samples. (ZIP 1371 kb) [file 12864_2016_2855_MOESM1_ESM.zip › Chatterjee et al 2016 Table S3 revised.xlsx]

## Sheet: sheet1 1
organism	expected # proteins (from Erickson, et al. 2012)	found # proteins including decoy (exact match for org name in ComPIL)	Alternate organism suggestions	Alternate org found # (in ComPIL)	Exact Match Found in ComPIL	Similar Match Found in ComPIL	No Similar Match Found in ComPIL
Aeromonas hydrophila hydrophila ATCC 7966	4129	0	Aeromonas hydrophila	55768		1
Catenibacterium mitsuokai DSM 15897	2977	5926			1
Dorea formicigenerans ATCC 27755	3277	6546			1
Enterococcus faecalis PC4.1	2695	0	Enterococcus faecalis	208540		1
Shigella sp. D9	4463	1750			1
Akkermansia muciniphila ATCC BAA-835	2176	4276			1
Alistipes putredinis DSM 17216	2742	10930			1
Anaerofustis stercorihominis DSM 17244	2331	9316			1
Bacteroides caccae ATCC 43185	3855	7700			1
Bacteroides dorei DSM 17855	4966	19842			1
Bacteroides fragilis NCTC 9343	4299	8566			1
Bacteroides ovatus ATCC 8483	5536	22126			1
Bacteroides pectinophilus ATCC 43243	3246	0	Bacteroides pectinophilus	0			1
Bacteroides sp. 2_2_4	5959	17750			1
Bacteroides sp. 3_1_33FAA	4666	12812			1
Bacteroides sp. 3_2_5	4505	19028			1
Bacteroides sp. 4_3_47FAA	4613	21092			1
Bacteroides sp. 9_1_42FAA	4871	13588			1
Bacteroides sp. D4	4431	0	n/a				1
Bacteroides thetaiotaomicron VPI-5482	4816	9708			1
Bacteroides uniformis ATCC 8492	4663	18620			1
Bacteroides vulgatus ATCC 8482	4076	8132			1
Bifidobacterium adolescentis L2-32	2428	9644			1
Bifidobacterium longum infantis ATCC 15697	2486	0	Bifidobacterium longum infantis	0			1
Blautia hansenii VPI C7-24 DSM 20583	3218	0	Blautia hansenii	3714		1
Blautia hydrogenotrophicus S5a33 DSM 10507	3869	0	Blautia hydrogenotrophicus	0			1
Citrobacter koseri ATCC BAA-895	5031	10068			1
Clostridium bartlettii DSM 16795	2787	11128			1
Clostridium bolteae ATCC BAA-613	7284	29126			1
Clostridium leptum DSM 753	3923	15646			1
Clostridium nexile DSM 1787	4239	16892			1
Clostridium sp M62-1	4266	0	n/a				1
Clostridium sp. SS2-1	3167	0	n/a				1
Collinsella aerofaciens ATCC 25986	2367	4732			1
Collinsella intestinalis DSM 13280	1786	0	Collinsella intestinalis	3548		1
Coprococcus comes	3913	5632			1
Dialister invisus DSM 15470	1954	0	Dialister invisus	3538		1
Escherichia coli str. K-12 substr. MG1655	4148	8282			1
Eubacterium rectale ATCC 33656	3621	7242			1
Faecalibacterium prausnitzii A2-165	3475	13868			1
Faecalibacterium prausnitzii M21-2	3493	0	Faecalibacterium prausnitzii	28998		1
Lactobacillus reuteri CF48-3A	2164	8576			1
Methanobrevibacter smithii F1 DSM 2374	1710	0	Methanobrevibacter smithii	20206		1
Mycobacterium tuberculosis CDC1551	4235	8378			1
Parascardovia denticolens F0305	1481	0	Parascardovia denticolens	7290		1
Prevotella copri CB7 DSM 18205	3293	0	Prevotella copri	6232		1
Roseburia intestinalis L1-82	4817	18746			1
Ruminococcus gnavus ATCC 29149	3913	7808			1
Ruminococcus lactaris ATCC 29176	2750	10976			1
Ruminococcus obeum ATCC 29174	4175	16648			1
Ruminococcus sp. 5_1_39BFAA	3525	12166			1
	Total	Total (including decoy and redundant proteins)		Total (including decoy and redundant proteins)
	188810	433266		337834
		key	total
		exact organism match found in ComPIL	36
		no exact organism match found in ComPIL; similar match found	9
		no exact organism match found in ComPIL; no similar matches found	6
		The 46 proteomes consist of 36 organisms with an exact strain match and 9 organisms with a similar match, as defined by identical species but not strain.
