# Supplementary material for: A comprehensive and scalable database search system for metaproteomics
Source: BMC Genomics. 2016 Aug 16;17:642. doi: 10.1186/s12864-016-2855-3 (PMC4986259; doi:10.1186/s12864-016-2855-3)
Supplement: Additional file 1: — This file contains supplementary figures, methods, and four supplementary tables: Table S1. Data sources used for generation of ComPIL database. Table S2. Adenovirus 5 proteins identified by a ComPIL search of a human HEK293 sample. Table S3. List of proteomes used for generation of the “46 proteomes” database. Table S4. Statistics summary of 3 technical replicates of 5 human fecal samples. (ZIP 1371 kb) [file 12864_2016_2855_MOESM1_ESM.zip › Chatterjee et al 2016 Table S4.xlsx]

## Sheet: H1-5 summary
Summary H1-5
Sample	Replicate	Peptides	Protein Loci	Protein Clusters
H1	1	11919	7749	2778
	2	16712	10254	4893
	3	13371	8577	4010
H2	1	19706	12074	7277
	2	17477	10419	5714
	3	11337	7170	3733
H3	1	16713	10427	5486
	2	15242	8866	4522
	3	16557	9781	5455
H4	1	17223	9609	6359
	2	17951	9781	6646
	3	21422	12146	8556
H5	1	15508	7843	6039
	2	20219	10454	8506
	3	12904	6654	5040
Average		16284.1	9453.6	5667.6
